# Supplementary material for: A Dietary Supplement Containing Fucoidan Preserves Endothelial Glycocalyx through ERK/MAPK Signaling and Protects against Damage Induced by CKD Serum
Source: Int J Mol Sci. 2022 Dec 8;23(24):15520. doi: 10.3390/ijms232415520 (PMC9779516; doi:10.3390/ijms232415520)
Supplement: Supplementary file 1 [file ijms-23-15520-s001.zip]

Archive with 1 entries (1 files):
- ijms-2031353-supplementary.pdf
